# Supplementary material for: Situation Analysis of Early Implementation of Programmatic Management of Tuberculosis Preventive Treatment among Household Contacts of Pulmonary TB Patients in Delhi, India
Source: Trop Med Infect Dis. 2024 Jan 17;9(1):24. doi: 10.3390/tropicalmed9010024 (PMC10818279; doi:10.3390/tropicalmed9010024)
Supplement: Supplementary file 1 [file tropicalmed-09-00024-s001.zip]

Archive with 1 entries (1 files):
- tropicalmed-2707987-supplementary.pdf
